# Supplementary material for: The Attitudes of Healthcare Professionals in an Autonomous Community in Spain towards Paediatric Influenza Vaccination
Source: Vaccines (Basel). 2024 May 31;12(6):599. doi: 10.3390/vaccines12060599 (PMC11209165; doi:10.3390/vaccines12060599)
Supplement: Supplementary file 1 [file vaccines-12-00599-s001.zip]

Archive with 1 entries (1 files):
- vaccines-2996770-supplementary.pdf
